# Supplementary material for: Site-Specific Microbial Decomposer Communities Do Not Imply Faster Decomposition: Results from a Litter Transplantation Experiment
Source: Microorganisms. 2019 Sep 12;7(9):349. doi: 10.3390/microorganisms7090349 (PMC6780308; doi:10.3390/microorganisms7090349)
Supplement: Supplementary file 1 [file microorganisms-07-00349-s001.zip]

Archive with 8 entries (8 files):
- bani_SM2019_reviewed.docx
- figure_S1.pdf
- figure_S2.pdf
- figure_S3.pdf
- figure_S4.pdf
- figure_S5.pdf
- Figure_S6.pdf
- FIgure_S7.pdf
